# Supplementary material for: Synthesis and crystal structures of [Al(H2O)6](SO4)NO3·2H2O and [Al(H2O)6](SO4)Cl·H2O
Source: Acta Crystallogr E Crystallogr Commun. 2021 Jan 1;77(Pt 1):58–61. doi: 10.1107/S2056989020015741 (PMC7784049; doi:10.1107/S2056989020015741)
Supplement: Supplementary file 1 [file e-77-00058-sup1.cif]

##############################################################################
#                                                                            #
# This CIF contains the data in a paper accepted for publication in          #
# Acta Crystallographica Section E. It conforms to the requirements of       #
# Notes for Authors for Acta Crystallographica Section E, and has been       #
# peer reviewed under the auspices of the IUCr Commission on Journals.       #
#                                                                            #
# Full details of the Crystallographic Information File format               #
# are given in the paper "The Crystallographic Information File (CIF):       #
# a New Standard Archive File for Crystallography" by S. R. Hall, F. H.      #
# Allen and I. D. Brown [Acta Cryst. (1991), A47, 655-685].                  #
#                                                                            #
# The current version of the core CIF dictionary is obtainable from          #
# ftp://ftp.iucr.org/pub/cif_core.dic.                                       #
#                                                                            #
# Software is freely available for graphical display of the structure(s)     #
# in this CIF. For information consult the CIF software page                 #
# http://www.iucr.org/resources/cif/software.                                #
#                                                                            #
# This file may be used for bona fide research purposes within the           #
# scientific community so long as proper attribution is given to the journal # 
# article from which it was obtained.                                        #
#                                                                            #
##############################################################################
data_global
_audit_creation_method     'form.cif (version 2.0)'
_journal_data_validation_number     ?
_journal_date_recd_electronic     2020-09-14
_journal_date_accepted     2020-12-01
_journal_name_full     'Acta Crystallographica, Section E'
_journal_year     2021
_journal_volume     77
_journal_issue      1
_journal_page_first     58
_journal_page_last     61
_journal_paper_category     GI
_journal_paper_doi     10.1107/S2056989020015741
_journal_coeditor_code     WM5585
_publ_contact_author_name     'Fredric G. Svensson'
_publ_contact_author_address
;
Department of Molecular Sciences,
Swedish University of Agricultural Sciences,
Box 7015, 750 07 Uppsala,
Sweden
;
_publ_contact_author_email     'fredric.svensson@slu.se'
_publ_contact_author_fax     ?
_publ_contact_author_phone     ?
_publ_section_title
;
Synthesis and crystal structures of [Al(H~2~O)~6~](SO~4~)NO~3~\\cdot2H~2~O and
[Al(H~2~O)~6~](SO~4~)Cl\\cdotH~2~O
;
_publ_section_title_footnote     .
loop_
    _publ_author_name
    _publ_author_footnote
    _publ_author_address
    'Svensson, Fredric G.'
;
;
;
Department of Molecular Sciences
Swedish University of Agricultural Sciences
Box 7015, 750 07 Uppsala, Sweden
;
_publ_section_synopsis
;
Common features in the crystal structures of
[Al(H~2~O)~6~](SO~4~)NO~3~\\cdot2H~2~O and [Al(H~2~O)~6~](SO~4~)Cl\\cdotH~2~O
are [Al(H~2~O)~6~]^3+^ octahedra and sulfate tetrahedra. These components, the
remaining anion (NO~3~^-^ and Cl^-^, respectively) and lattice water molecules
are separated from each other. Interactions are mediated <i>via</i>
medium--strong hydrogen bonding.
;
data_1
_chemical_name_systematic
;
Hexaquaaluminium sulfate nitrate dihydrate
;
_chemical_name_common     ?
_chemical_formula_moiety     'Al H12 O6 3+, O4 S 2-, N O3 -, 2(H2 O)'
_chemical_formula_sum     'H16 Al N O15 S'
_chemical_formula_structural     ?
_chemical_formula_analytical     ?
_chemical_formula_iupac     '[Al (H2 O)6] (N O3) (S O4), 2H2 O'
_chemical_formula_weight     329.18
_chemical_melting_point     ?
loop_
    _symmetry_cell_setting
    triclinic
_symmetry_space_group_name_H-M     P-1
loop_
    _symmetry_equiv_pos_as_xyz
    'x, y, z'
    '-x, -y, -z'
_cell_length_a     6.088(4)
_cell_length_b     7.377(5)
_cell_length_c     13.721(9)
_cell_angle_alpha     77.340(6)
_cell_angle_beta     89.561(7)
_cell_angle_gamma     82.712(7)
_cell_volume     596.3(7)
_cell_formula_units_Z     2
_cell_measurement_reflns_used     3914
_cell_measurement_theta_min     2.85
_cell_measurement_theta_max     23.37
_cell_measurement_temperature     296(2)
_exptl_crystal_description     'Needle'
_exptl_crystal_colour     'Colorless'
_exptl_crystal_size_max     0.20
_exptl_crystal_size_mid     0.02
_exptl_crystal_size_min     0.02
_exptl_crystal_density_diffrn     1.833
_exptl_crystal_density_meas     ?
_exptl_crystal_density_method     'not measured'
_exptl_crystal_F_000     344
_exptl_absorpt_coefficient_mu     0.429
_exptl_absorpt_correction_type     multi-scan
_exptl_absorpt_process_details
;
(<i>SADABS</i>; Bruker, 2015)
;
_exptl_absorpt_correction_T_min     0.9192
_exptl_absorpt_correction_T_max     0.9915
_exptl_special_details     ?
_diffrn_ambient_temperature     296(2)
_diffrn_radiation_type     MoK\a
_diffrn_radiation_wavelength     0.71073
_diffrn_radiation_source     'fine-focus sealed tube'
_diffrn_radiation_monochromator     graphite
_diffrn_measurement_device_type     'Bruker APEXII CCD'
_diffrn_measurement_method     '\f and \w scans'
_diffrn_detector_area_resol_mean     ?
_diffrn_reflns_number     4506
_diffrn_reflns_av_R_equivalents     0.0257
_diffrn_reflns_av_sigmaI/netI     0.0287
_diffrn_reflns_theta_min     2.85
_diffrn_reflns_theta_max     23.42
_diffrn_reflns_theta_full     23.42
_diffrn_measured_fraction_theta_max     0.943
_diffrn_measured_fraction_theta_full     0.943
_diffrn_reflns_limit_h_min     -6
_diffrn_reflns_limit_h_max     6
_diffrn_reflns_limit_k_min     -8
_diffrn_reflns_limit_k_max     8
_diffrn_reflns_limit_l_min     -15
_diffrn_reflns_limit_l_max     15
loop_
    _diffrn_standard_refln_index_h
    _diffrn_standard_refln_index_k
    _diffrn_standard_refln_index_l
    ? ? ?
_refine_special_details     ?
_reflns_number_total     1642
_reflns_number_gt     1519
_reflns_threshold_expression     >2sigma(I)
_refine_ls_structure_factor_coef     Fsqd
_refine_ls_matrix_type     full
_refine_ls_R_factor_all     0.0363
_refine_ls_R_factor_gt     0.0338
_refine_ls_wR_factor_gt     0.0877
_refine_ls_wR_factor_ref     0.0903
_refine_ls_goodness_of_fit_ref     1.103
_refine_ls_restrained_S_all     1.074
_refine_ls_number_reflns     1642
_refine_ls_number_parameters     213
_refine_ls_number_restraints     97
_refine_ls_hydrogen_treatment     mixed
_refine_ls_weighting_scheme     calc
_refine_ls_weighting_details
         'calc w=1/[\s^2^(Fo^2^)+(0.0404P)^2^+0.6205P] where P=(Fo^2^+2Fc^2^)/3'
_atom_sites_solution_hydrogens     geom
_atom_sites_solution_primary     direct
_atom_sites_solution_secondary     difmap
_refine_ls_shift/su_max     0.000
_refine_ls_shift/su_mean     0.000
_refine_diff_density_max     0.498
_refine_diff_density_min     -0.383
_refine_ls_extinction_method     SHELXL
_refine_ls_extinction_coef     0.021(4)
_refine_ls_extinction_expression
                                  'Fc^*^=kFc[1+0.001xFc^2^\l^3^/sin(2\q)]^-1/4^'
loop_
    _atom_type_symbol
    _atom_type_description
    _atom_type_scat_dispersion_real
    _atom_type_scat_dispersion_imag
    _atom_type_scat_source
    'O' 'O' 0.0106 0.0060
                         'International Tables Vol C Tables 4.2.6.8 and 6.1.1.4'
    'Al' 'Al' 0.0645 0.0514
                         'International Tables Vol C Tables 4.2.6.8 and 6.1.1.4'
    'S' 'S' 0.1246 0.1234
                         'International Tables Vol C Tables 4.2.6.8 and 6.1.1.4'
    'N' 'N' 0.0061 0.0033
                         'International Tables Vol C Tables 4.2.6.8 and 6.1.1.4'
    'H' 'H' 0.0000 0.0000
                         'International Tables Vol C Tables 4.2.6.8 and 6.1.1.4'
_computing_data_collection
;
APEX2 (Bruker, 2015)
;
_computing_cell_refinement
;
SAINT (Bruker, 2015)
;
_computing_data_reduction
;
SAINT (Bruker, 2015)
;
_computing_structure_solution
;
SHELXS (Sheldrick, 2008)
;
_computing_structure_refinement
;
SHELXL (Sheldrick, 2015)
;
_computing_molecular_graphics
;
MERCURY (Macrae <i>et al.</i>,  2020)
;
_computing_publication_material
;
publCIF (Westrip, 2010)
;
loop_
    _atom_site_type_symbol
    _atom_site_label
    _atom_site_fract_x
    _atom_site_fract_y
    _atom_site_fract_z
    _atom_site_U_iso_or_equiv
    _atom_site_adp_type
    _atom_site_calc_flag
    _atom_site_refinement_flags
    _atom_site_occupancy
    _atom_site_symmetry_multiplicity
    _atom_site_disorder_assembly
    _atom_site_disorder_group
    Al Al1 0.49771(11) -0.14486(9) 0.30419(5) 0.0196(2) Uani d U 1 1 . .
    S S1 1.01766(9) -0.31760(8) 0.62701(4) 0.0206(2) Uani d U 1 1 . .
    O O1 0.7790(3) -0.2120(2) 0.36672(13) 0.0244(4) Uani d DU 1 1 . .
    O O2 0.5436(3) 0.1080(2) 0.27387(14) 0.0283(4) Uani d DU 1 1 . .
    O O3 0.4467(3) -0.3969(2) 0.33515(14) 0.0290(5) Uani d DU 1 1 . .
    O O4 0.2144(3) -0.0792(3) 0.24229(14) 0.0286(4) Uani d DU 1 1 . .
    O O5 0.3748(3) -0.1058(2) 0.42456(13) 0.0270(4) Uani d DU 1 1 . .
    O O6 0.6292(3) -0.1776(3) 0.18465(14) 0.0316(5) Uani d DU 1 1 . .
    O O7 0.9553(3) -0.4996(2) 0.67900(14) 0.0288(4) Uani d U 1 1 . .
    O O8 1.0542(3) -0.2042(3) 0.69915(14) 0.0315(5) Uani d U 1 1 . .
    O O9 1.2243(3) -0.3510(2) 0.57270(14) 0.0322(5) Uani d U 1 1 . .
    O O10 0.8384(3) -0.2193(3) 0.55706(14) 0.0353(5) Uani d U 1 1 . .
    N N1 0.2189(5) 0.8543(4) 0.0100(2) 0.0446(7) Uani d U 1 1 . .
    O O11 0.2452(5) 1.0059(4) 0.0276(2) 0.0725(8) Uani d U 1 1 . .
    O O12 0.2331(6) 0.8332(5) -0.0748(2) 0.0901(10) Uani d U 1 1 . .
    O O13 0.1767(6) 0.7326(4) 0.0821(2) 0.0823(9) Uani d U 1 1 . .
    O OW1 0.3034(5) 0.3374(4) 0.1321(2) 0.0754(8) Uani d D 1 1 . .
    O OW2 0.7579(7) -0.4488(6) 0.0962(4) 0.1134(14) Uani d D 1 1 . .
    H H1 0.809(7) -0.220(6) 0.4280(11) 0.069(3) Uiso d D 1 1 . .
    H H2 0.867(6) -0.294(4) 0.347(3) 0.069(3) Uiso d D 1 1 . .
    H H3 0.672(3) 0.139(6) 0.279(3) 0.069(3) Uiso d D 1 1 . .
    H H4 0.478(6) 0.187(4) 0.225(2) 0.069(3) Uiso d D 1 1 . .
    H H5 0.320(3) -0.432(6) 0.332(3) 0.069(3) Uiso d D 1 1 . .
    H H6 0.540(5) -0.487(4) 0.364(3) 0.069(3) Uiso d D 1 1 . .
    H H7 0.117(5) 0.004(4) 0.256(3) 0.069(3) Uiso d D 1 1 . .
    H H8 0.193(7) -0.087(6) 0.1826(13) 0.069(3) Uiso d D 1 1 . .
    H H9 0.327(7) -0.183(5) 0.473(2) 0.069(3) Uiso d D 1 1 . .
    H H10 0.313(6) 0.001(3) 0.431(3) 0.069(3) Uiso d D 1 1 . .
    H H11 0.648(7) -0.279(3) 0.164(3) 0.069(3) Uiso d D 1 1 . .
    H H12 0.657(7) -0.083(4) 0.141(2) 0.069(3) Uiso d D 1 1 . .
    H H13 0.265(7) 0.451(2) 0.137(3) 0.069(3) Uiso d D 1 1 . .
    H H14 0.367(7) 0.298(4) 0.083(2) 0.069(3) Uiso d D 1 1 . .
    H H15 0.616(2) -0.421(5) 0.091(3) 0.069(3) Uiso d D 1 1 . .
    H H16 0.831(5) -0.555(3) 0.092(3) 0.069(3) Uiso d D 1 1 . .
loop_
    _atom_site_aniso_label
    _atom_site_aniso_U_11
    _atom_site_aniso_U_22
    _atom_site_aniso_U_33
    _atom_site_aniso_U_12
    _atom_site_aniso_U_13
    _atom_site_aniso_U_23
    Al1 0.0169(4) 0.0196(4) 0.0222(4) -0.0027(3) -0.0003(3) -0.0041(3)
    S1 0.0178(4) 0.0187(4) 0.0248(4) -0.0008(2) -0.0005(2) -0.0046(2)
    O1 0.0199(9) 0.0249(9) 0.0279(10) 0.0008(7) -0.0036(7) -0.0068(8)
    O2 0.0250(10) 0.0236(10) 0.0349(11) -0.0063(8) -0.0027(8) -0.0011(8)
    O3 0.0202(9) 0.0205(10) 0.0453(12) -0.0043(7) -0.0014(8) -0.0040(8)
    O4 0.0209(9) 0.0333(11) 0.0323(10) 0.0002(8) -0.0040(8) -0.0106(8)
    O5 0.0313(10) 0.0220(10) 0.0255(10) 0.0014(8) 0.0054(8) -0.0032(7)
    O6 0.0321(10) 0.0358(11) 0.0268(10) -0.0035(9) 0.0052(8) -0.0075(8)
    O7 0.0229(9) 0.0220(9) 0.0406(11) -0.0050(7) 0.0033(8) -0.0039(8)
    O8 0.0263(9) 0.0310(10) 0.0411(11) -0.0042(8) -0.0033(8) -0.0158(8)
    O9 0.0282(10) 0.0257(10) 0.0373(11) 0.0021(8) 0.0103(8) 0.0012(8)
    O10 0.0368(11) 0.0348(11) 0.0313(10) 0.0134(8) -0.0101(8) -0.0107(8)
    N1 0.0476(15) 0.0430(16) 0.0396(16) 0.0011(12) 0.0073(12) -0.0053(12)
    O11 0.0610(16) 0.0542(16) 0.103(2) -0.0068(13) -0.0250(15) -0.0186(15)
    O12 0.126(3) 0.100(2) 0.0455(16) 0.008(2) 0.0206(16) -0.0325(16)
    O13 0.098(2) 0.0772(19) 0.0586(17) -0.0316(17) -0.0027(15) 0.0257(15)
    OW1 0.085(2) 0.0536(16) 0.0713(19) 0.0160(15) -0.0088(16) 0.0071(14)
    OW2 0.092(3) 0.107(3) 0.171(4) -0.005(2) 0.016(3) -0.101(3)
_geom_special_details     ?
loop_
    _geom_bond_atom_site_label_1
    _geom_bond_atom_site_label_2
    _geom_bond_site_symmetry_2
    _geom_bond_distance
    _geom_bond_publ_flag
    Al1 O6 . 1.869(2) y
    Al1 O5 . 1.872(2) y
    Al1 O2 . 1.876(2) y
    Al1 O3 . 1.880(2) y
    Al1 O1 . 1.880(2) y
    Al1 O4 . 1.887(2) y
    S1 O8 . 1.464(2) y
    S1 O10 . 1.466(2) y
    S1 O7 . 1.470(2) y
    S1 O9 . 1.479(2) y
    N1 O12 . 1.209(4) y
    N1 O11 . 1.225(4) y
    N1 O13 . 1.232(4) y
loop_
    _geom_angle_atom_site_label_1
    _geom_angle_atom_site_label_2
    _geom_angle_atom_site_label_3
    _geom_angle_site_symmetry_1
    _geom_angle_site_symmetry_3
    _geom_angle
    _geom_angle_publ_flag
    O6 Al1 O5 . . 177.66(9) ?
    O6 Al1 O2 . . 90.30(9) ?
    O5 Al1 O2 . . 87.90(8) ?
    O6 Al1 O3 . . 90.38(9) ?
    O5 Al1 O3 . . 91.45(9) ?
    O2 Al1 O3 . . 179.02(8) ?
    O6 Al1 O1 . . 88.42(9) ?
    O5 Al1 O1 . . 90.10(9) ?
    O2 Al1 O1 . . 90.37(8) ?
    O3 Al1 O1 . . 90.36(8) ?
    O6 Al1 O4 . . 91.88(9) ?
    O5 Al1 O4 . . 89.61(9) ?
    O2 Al1 O4 . . 90.05(8) ?
    O3 Al1 O4 . . 89.21(8) ?
    O1 Al1 O4 . . 179.48(9) ?
    O8 S1 O10 . . 109.31(11) ?
    O8 S1 O7 . . 110.17(12) ?
    O10 S1 O7 . . 108.97(12) ?
    O8 S1 O9 . . 109.41(12) ?
    O10 S1 O9 . . 110.42(12) ?
    O7 S1 O9 . . 108.55(11) ?
    O12 N1 O11 . . 119.5(3) ?
    O12 N1 O13 . . 124.4(3) ?
    O11 N1 O13 . . 116.2(3) ?
loop_
    _geom_hbond_atom_site_label_D
    _geom_hbond_atom_site_label_H
    _geom_hbond_atom_site_label_A
    _geom_hbond_site_symmetry_A
    _geom_hbond_distance_DH
    _geom_hbond_distance_HA
    _geom_hbond_distance_DA
    _geom_hbond_angle_DHA
    O1 H1 O10 . 0.851(10) 1.781(12) 2.627(3) 173(4)
    O1 H2 O7 2_746 0.845(10) 1.852(12) 2.689(3) 171(4)
    O2 H3 O8 2_756 0.851(10) 1.835(11) 2.684(3) 176(4)
    O2 H4 OW1 . 0.849(10) 1.759(13) 2.600(3) 171(4)
    O3 H5 O7 2_646 0.847(10) 1.829(11) 2.675(3) 178(4)
    O3 H6 O9 2_746 0.848(10) 1.833(13) 2.670(3) 169(4)
    O4 H7 O8 2_656 0.846(10) 1.911(13) 2.745(3) 168(4)
    O4 H8 O11 1_545 0.845(10) 2.12(2) 2.884(4) 150(4)
    O4 H8 O13 1_545 0.845(10) 2.13(3) 2.870(4) 147(4)
    O5 H9 O9 1_455 0.848(10) 1.802(11) 2.650(3) 179(4)
    O5 H10 O10 2_656 0.851(10) 1.791(11) 2.640(3) 175(4)
    O6 H11 OW2 . 0.846(10) 1.785(18) 2.596(4) 160(4)
    O6 H12 O11 2_665 0.848(10) 2.35(3) 3.044(4) 139(3)
    O6 H12 O12 2_665 0.848(10) 2.059(17) 2.876(4) 162(4)
    OW1 H13 O13 . 0.860(10) 2.05(2) 2.850(5) 155(3)
    OW1 H14 O12 2_665 0.856(10) 2.52(4) 3.109(5) 127(4)
    OW1 H14 OW2 2_655 0.856(10) 2.55(4) 3.073(6) 120(3)
    OW2 H16 O12 2_655 0.862(10) 2.20(3) 2.908(5) 139(3)
data_2
_chemical_name_systematic
;
Hexaquaaluminium sulfate chloride monohydrate
;
_chemical_name_common     ?
_chemical_formula_moiety     'Al H12 O6 3+, O4 S 2-, Cl -, (H2 O)'
_chemical_formula_sum     'H14 Al Cl O11 S'
_chemical_formula_structural     ?
_chemical_formula_analytical     ?
_chemical_formula_iupac     '[Al (H2 O)6] Cl (S O4), H2 O'
_chemical_formula_weight     284.60
_chemical_melting_point     ?
loop_
    _symmetry_cell_setting
    monoclinic
_symmetry_space_group_name_H-M     P2(1)/c
loop_
    _symmetry_equiv_pos_as_xyz
    'x, y, z'
    '-x, y+1/2, -z+1/2'
    '-x, -y, -z'
    'x, -y-1/2, z-1/2'
_cell_length_a     6.1640(14)
_cell_length_b     22.933(5)
_cell_length_c     7.2876(14)
_cell_angle_alpha     90.00
_cell_angle_beta     97.328(2)
_cell_angle_gamma     90.00
_cell_volume     1021.8(4)
_cell_formula_units_Z     4
_cell_measurement_reflns_used     3645
_cell_measurement_theta_min     2.96
_cell_measurement_theta_max     23.31
_cell_measurement_temperature     296(2)
_exptl_crystal_description     'Block'
_exptl_crystal_colour     'Coloress'
_exptl_crystal_size_max     0.20
_exptl_crystal_size_mid     0.10
_exptl_crystal_size_min     0.10
_exptl_crystal_density_diffrn     1.850
_exptl_crystal_density_meas     ?
_exptl_crystal_density_method     'not measured'
_exptl_crystal_F_000     592
_exptl_absorpt_coefficient_mu     0.707
_exptl_absorpt_correction_type     multi-scan
_exptl_absorpt_process_details
;
(<i>SADABS</i>; Bruker, 2015)
;
_exptl_absorpt_correction_T_min     0.8716
_exptl_absorpt_correction_T_max     0.9327
_exptl_special_details     ?
_diffrn_ambient_temperature     296(2)
_diffrn_radiation_type     MoK\a
_diffrn_radiation_wavelength     0.71073
_diffrn_radiation_source     'fine-focus sealed tube'
_diffrn_radiation_monochromator     graphite
_diffrn_measurement_device_type     'Bruker APEXII CCD'
_diffrn_measurement_method     '\f and \w scans'
_diffrn_detector_area_resol_mean     ?
_diffrn_reflns_number     8454
_diffrn_reflns_av_R_equivalents     0.0440
_diffrn_reflns_av_sigmaI/netI     0.0280
_diffrn_reflns_theta_min     2.95
_diffrn_reflns_theta_max     23.29
_diffrn_reflns_theta_full     23.29
_diffrn_measured_fraction_theta_max     0.990
_diffrn_measured_fraction_theta_full     0.990
_diffrn_reflns_limit_h_min     -6
_diffrn_reflns_limit_h_max     6
_diffrn_reflns_limit_k_min     -25
_diffrn_reflns_limit_k_max     25
_diffrn_reflns_limit_l_min     -8
_diffrn_reflns_limit_l_max     8
_refine_special_details     ?
_reflns_number_total     1457
_reflns_number_gt     1304
_reflns_threshold_expression     >2sigma(I)
_refine_ls_structure_factor_coef     Fsqd
_refine_ls_matrix_type     full
_refine_ls_R_factor_all     0.0278
_refine_ls_R_factor_gt     0.0241
_refine_ls_wR_factor_gt     0.0619
_refine_ls_wR_factor_ref     0.0642
_refine_ls_goodness_of_fit_ref     1.034
_refine_ls_restrained_S_all     1.029
_refine_ls_number_reflns     1457
_refine_ls_number_parameters     170
_refine_ls_number_restraints     14
_refine_ls_hydrogen_treatment     mixed
_refine_ls_weighting_scheme     calc
_refine_ls_weighting_details
         'calc w=1/[\s^2^(Fo^2^)+(0.0256P)^2^+0.8819P] where P=(Fo^2^+2Fc^2^)/3'
_atom_sites_solution_hydrogens     geom
_atom_sites_solution_primary     direct
_atom_sites_solution_secondary     difmap
_refine_ls_shift/su_max     0.000
_refine_ls_shift/su_mean     0.000
_refine_diff_density_max     0.203
_refine_diff_density_min     -0.288
_refine_ls_extinction_method     none
_refine_ls_extinction_coef     ?
loop_
    _atom_type_symbol
    _atom_type_description
    _atom_type_scat_dispersion_real
    _atom_type_scat_dispersion_imag
    _atom_type_scat_source
    'O' 'O' 0.0106 0.0060
                         'International Tables Vol C Tables 4.2.6.8 and 6.1.1.4'
    'Al' 'Al' 0.0645 0.0514
                         'International Tables Vol C Tables 4.2.6.8 and 6.1.1.4'
    'S' 'S' 0.1246 0.1234
                         'International Tables Vol C Tables 4.2.6.8 and 6.1.1.4'
    'Cl' 'Cl' 0.1484 0.1585
                         'International Tables Vol C Tables 4.2.6.8 and 6.1.1.4'
    'H' 'H' 0.0000 0.0000
                         'International Tables Vol C Tables 4.2.6.8 and 6.1.1.4'
_computing_data_collection
;
APEX2 (Bruker, 2015)
;
_computing_cell_refinement
;
SAINT (Bruker, 2015)
;
_computing_data_reduction
;
SAINT (Bruker, 2015)
;
_computing_structure_solution
;
SHELXS (Sheldrick, 2008)
;
_computing_structure_refinement
;
SHELXL (Sheldrick, 2015)
;
_computing_molecular_graphics
;
MERCURY (Macrae <i>et al.</i>,  2020)
;
_computing_publication_material
;
publCIF (Westrip, 2010)
;
loop_
    _atom_site_type_symbol
    _atom_site_label
    _atom_site_fract_x
    _atom_site_fract_y
    _atom_site_fract_z
    _atom_site_U_iso_or_equiv
    _atom_site_adp_type
    _atom_site_calc_flag
    _atom_site_refinement_flags
    _atom_site_occupancy
    _atom_site_symmetry_multiplicity
    _atom_site_disorder_assembly
    _atom_site_disorder_group
    Al Al1 0.94442(10) 0.36368(3) 0.83030(9) 0.01735(19) Uani d . 1 1 . .
    S S1 0.41721(9) 0.32296(2) 0.34162(7) 0.01806(17) Uani d . 1 1 . .
    O O1 0.8883(3) 0.34621(7) 1.0718(2) 0.0242(4) Uani d D 1 1 . .
    O O2 0.6779(3) 0.40544(7) 0.7845(2) 0.0236(4) Uani d D 1 1 . .
    O O3 0.7994(3) 0.29620(7) 0.7410(2) 0.0236(4) Uani d D 1 1 . .
    O O4 1.0001(3) 0.38033(7) 0.5873(2) 0.0243(4) Uani d D 1 1 . .
    O O5 1.0925(3) 0.43174(7) 0.9146(2) 0.0262(4) Uani d D 1 1 . .
    O O6 1.2075(3) 0.32177(7) 0.8685(2) 0.0218(4) Uani d D 1 1 . .
    O O7 0.5853(3) 0.28049(7) 0.4172(2) 0.0288(4) Uani d . 1 1 . .
    O O8 0.2061(2) 0.29253(7) 0.2976(2) 0.0251(4) Uani d . 1 1 . .
    O O9 0.4791(3) 0.34900(7) 0.1719(2) 0.0257(4) Uani d . 1 1 . .
    O O10 0.3963(2) 0.36795(7) 0.4814(2) 0.0237(4) Uani d . 1 1 . .
    Cl Cl1 1.22318(11) 0.52579(3) 0.66184(10) 0.0399(2) Uani d . 1 1 . .
    O OW1 1.2769(3) 0.47795(8) 1.2298(3) 0.0329(4) Uani d D 1 1 . .
    H H1 0.768(3) 0.3524(14) 1.115(4) 0.054(3) Uiso d D 1 1 . .
    H H2 0.977(4) 0.3286(12) 1.152(3) 0.054(3) Uiso d D 1 1 . .
    H H3 0.691(5) 0.4422(5) 0.783(5) 0.054(3) Uiso d D 1 1 . .
    H H4 0.588(4) 0.3942(14) 0.693(3) 0.054(3) Uiso d D 1 1 . .
    H H5 0.734(5) 0.2727(11) 0.805(4) 0.054(3) Uiso d D 1 1 . .
    H H6 0.734(5) 0.2915(14) 0.632(2) 0.054(3) Uiso d D 1 1 . .
    H H7 0.933(4) 0.4067(10) 0.520(4) 0.054(3) Uiso d D 1 1 . .
    H H8 1.126(3) 0.3750(14) 0.557(4) 0.054(3) Uiso d D 1 1 . .
    H H9 1.143(5) 0.4415(13) 1.025(2) 0.054(3) Uiso d D 1 1 . .
    H H10 1.130(5) 0.4554(11) 0.834(3) 0.054(3) Uiso d D 1 1 . .
    H H11 1.215(5) 0.2853(5) 0.855(4) 0.054(3) Uiso d D 1 1 . .
    H H12 1.304(4) 0.3305(14) 0.957(3) 0.054(3) Uiso d D 1 1 . .
    H H13 1.400(3) 0.4634(13) 1.270(4) 0.054(3) Uiso d D 1 1 . .
    H H14 1.220(5) 0.4762(14) 1.329(3) 0.054(3) Uiso d D 1 1 . .
loop_
    _atom_site_aniso_label
    _atom_site_aniso_U_11
    _atom_site_aniso_U_22
    _atom_site_aniso_U_33
    _atom_site_aniso_U_12
    _atom_site_aniso_U_13
    _atom_site_aniso_U_23
    Al1 0.0135(4) 0.0205(4) 0.0175(4) -0.0001(3) 0.0002(3) 0.0011(3)
    S1 0.0136(3) 0.0220(3) 0.0178(3) 0.0011(2) -0.0007(2) -0.0008(2)
    O1 0.0173(9) 0.0370(10) 0.0184(9) 0.0042(8) 0.0026(7) 0.0054(7)
    O2 0.0171(9) 0.0264(9) 0.0260(9) 0.0017(7) -0.0017(7) 0.0001(8)
    O3 0.0230(9) 0.0267(10) 0.0194(9) -0.0064(7) -0.0034(7) 0.0031(7)
    O4 0.0193(9) 0.0306(10) 0.0236(9) 0.0051(7) 0.0052(7) 0.0074(7)
    O5 0.0265(9) 0.0250(10) 0.0256(10) -0.0063(7) -0.0028(8) 0.0010(8)
    O6 0.0176(9) 0.0234(9) 0.0233(9) 0.0033(7) -0.0022(7) -0.0020(8)
    O7 0.0267(9) 0.0316(10) 0.0253(9) 0.0133(8) -0.0071(7) -0.0062(8)
    O8 0.0188(9) 0.0258(9) 0.0286(9) -0.0053(7) -0.0042(7) 0.0044(7)
    O9 0.0210(9) 0.0364(10) 0.0197(9) -0.0048(7) 0.0030(7) 0.0009(7)
    O10 0.0202(9) 0.0260(9) 0.0249(9) 0.0015(7) 0.0027(7) -0.0049(7)
    Cl1 0.0288(4) 0.0426(4) 0.0458(4) -0.0069(3) -0.0045(3) 0.0166(3)
    OW1 0.0298(10) 0.0329(11) 0.0349(11) 0.0066(8) 0.0000(8) 0.0006(9)
loop_
    _geom_bond_atom_site_label_1
    _geom_bond_atom_site_label_2
    _geom_bond_site_symmetry_2
    _geom_bond_distance
    _geom_bond_publ_flag
    Al1 O3 . 1.8624(17) y
    Al1 O5 . 1.8718(18) y
    Al1 O6 . 1.8752(17) y
    Al1 O1 . 1.8798(17) y
    Al1 O4 . 1.8855(17) y
    Al1 O2 . 1.8940(17) y
    S1 O10 . 1.4670(16) y
    S1 O9 . 1.4672(16) y
    S1 O8 . 1.4753(16) y
    S1 O7 . 1.4767(16) y
loop_
    _geom_angle_atom_site_label_1
    _geom_angle_atom_site_label_2
    _geom_angle_atom_site_label_3
    _geom_angle_site_symmetry_1
    _geom_angle_site_symmetry_3
    _geom_angle
    _geom_angle_publ_flag
    O3 Al1 O5 . . 178.65(8) ?
    O3 Al1 O6 . . 89.63(8) ?
    O5 Al1 O6 . . 90.14(8) ?
    O3 Al1 O1 . . 90.72(8) ?
    O5 Al1 O1 . . 90.61(8) ?
    O6 Al1 O1 . . 90.61(7) ?
    O3 Al1 O4 . . 88.68(8) ?
    O5 Al1 O4 . . 89.99(8) ?
    O6 Al1 O4 . . 89.19(7) ?
    O1 Al1 O4 . . 179.37(8) ?
    O3 Al1 O2 . . 89.53(8) ?
    O5 Al1 O2 . . 90.67(8) ?
    O6 Al1 O2 . . 178.38(8) ?
    O1 Al1 O2 . . 90.78(8) ?
    O4 Al1 O2 . . 89.41(7) ?
    O10 S1 O9 . . 110.75(10) ?
    O10 S1 O8 . . 109.30(10) ?
    O9 S1 O8 . . 109.04(9) ?
    O10 S1 O7 . . 108.95(9) ?
    O9 S1 O7 . . 109.71(10) ?
    O8 S1 O7 . . 109.07(10) ?
loop_
    _geom_hbond_atom_site_label_D
    _geom_hbond_atom_site_label_H
    _geom_hbond_atom_site_label_A
    _geom_hbond_site_symmetry_A
    _geom_hbond_distance_DH
    _geom_hbond_distance_HA
    _geom_hbond_distance_DA
    _geom_hbond_angle_DHA
    O1 H1 O9 1_556 0.851(10) 1.882(13) 2.714(2) 165(3)
    O1 H2 O8 1_656 0.851(10) 1.848(12) 2.690(2) 170(3)
    O2 H3 OW1 3_767 0.848(10) 1.845(11) 2.692(2) 178(3)
    O2 H4 O10 . 0.850(10) 1.917(11) 2.767(2) 177(3)
    O3 H5 O7 4_566 0.850(10) 1.783(11) 2.629(2) 174(3)
    O3 H6 O7 . 0.853(10) 1.726(11) 2.578(2) 176(3)
    O4 H7 Cl1 3_766 0.850(10) 2.182(11) 3.0311(18) 177(3)
    O4 H8 O10 1_655 0.846(10) 1.825(11) 2.669(2) 176(3)
    O5 H9 OW1 . 0.852(10) 1.816(13) 2.650(2) 166(3)
    O5 H10 Cl1 . 0.851(10) 2.168(11) 3.0120(18) 171(3)
    O6 H11 O8 4_666 0.845(10) 1.831(11) 2.672(2) 172(3)
    O6 H12 O9 1_656 0.847(10) 1.832(12) 2.671(2) 171(3)
    OW1 H13 Cl1 3_867 0.847(10) 2.325(19) 3.083(2) 149(3)
    OW1 H14 Cl1 1_556 0.842(10) 2.68(2) 3.390(2) 143(3)
    OW1 H14 Cl1 3_767 0.842(10) 2.74(3) 3.280(2) 123(3)
